# Supplementary material for: Development and evaluation of an ovarian cancer prognostic model based on adaptive immune-related genes
Source: Medicine (Baltimore). 2025 Apr 4;104(14):e42030. doi: 10.1097/MD.0000000000042030 (PMC11977725; doi:10.1097/MD.0000000000042030)
Supplement: Supplementary file 1 [file medi-104-e42030-s001.xlsx]

## Sheet: Sheet1
Table S1. Adaptive immune related genes
term	gene
REACTOME_ADAPTIVE_IMMUNE_SYSTEM	ACTR10
REACTOME_ADAPTIVE_IMMUNE_SYSTEM	ACTR1A
REACTOME_ADAPTIVE_IMMUNE_SYSTEM	ACTR1B
REACTOME_ADAPTIVE_IMMUNE_SYSTEM	AHCYL1
REACTOME_ADAPTIVE_IMMUNE_SYSTEM	AKT1
REACTOME_ADAPTIVE_IMMUNE_SYSTEM	AKT2
REACTOME_ADAPTIVE_IMMUNE_SYSTEM	AKT3
REACTOME_ADAPTIVE_IMMUNE_SYSTEM	ANAPC1
REACTOME_ADAPTIVE_IMMUNE_SYSTEM	ANAPC10
REACTOME_ADAPTIVE_IMMUNE_SYSTEM	ANAPC11
REACTOME_ADAPTIVE_IMMUNE_SYSTEM	ANAPC13
REACTOME_ADAPTIVE_IMMUNE_SYSTEM	ANAPC2
REACTOME_ADAPTIVE_IMMUNE_SYSTEM	ANAPC4
REACTOME_ADAPTIVE_IMMUNE_SYSTEM	ANAPC5
REACTOME_ADAPTIVE_IMMUNE_SYSTEM	ANAPC7
REACTOME_ADAPTIVE_IMMUNE_SYSTEM	AP1B1
REACTOME_ADAPTIVE_IMMUNE_SYSTEM	AP1G1
REACTOME_ADAPTIVE_IMMUNE_SYSTEM	AP1M1
REACTOME_ADAPTIVE_IMMUNE_SYSTEM	AP1M2
REACTOME_ADAPTIVE_IMMUNE_SYSTEM	AP1S1
REACTOME_ADAPTIVE_IMMUNE_SYSTEM	AP1S2
REACTOME_ADAPTIVE_IMMUNE_SYSTEM	AP1S3
REACTOME_ADAPTIVE_IMMUNE_SYSTEM	AP2A1
REACTOME_ADAPTIVE_IMMUNE_SYSTEM	AP2A2
REACTOME_ADAPTIVE_IMMUNE_SYSTEM	AP2B1
REACTOME_ADAPTIVE_IMMUNE_SYSTEM	AP2M1
REACTOME_ADAPTIVE_IMMUNE_SYSTEM	AP2S1
REACTOME_ADAPTIVE_IMMUNE_SYSTEM	AREL1
REACTOME_ADAPTIVE_IMMUNE_SYSTEM	ARF1
REACTOME_ADAPTIVE_IMMUNE_SYSTEM	ARIH2
REACTOME_ADAPTIVE_IMMUNE_SYSTEM	ASB1
REACTOME_ADAPTIVE_IMMUNE_SYSTEM	ASB10
REACTOME_ADAPTIVE_IMMUNE_SYSTEM	ASB11
REACTOME_ADAPTIVE_IMMUNE_SYSTEM	ASB12
REACTOME_ADAPTIVE_IMMUNE_SYSTEM	ASB13
REACTOME_ADAPTIVE_IMMUNE_SYSTEM	ASB14
REACTOME_ADAPTIVE_IMMUNE_SYSTEM	ASB15
REACTOME_ADAPTIVE_IMMUNE_SYSTEM	ASB16
REACTOME_ADAPTIVE_IMMUNE_SYSTEM	ASB17
REACTOME_ADAPTIVE_IMMUNE_SYSTEM	ASB18
REACTOME_ADAPTIVE_IMMUNE_SYSTEM	ASB2
REACTOME_ADAPTIVE_IMMUNE_SYSTEM	ASB3
REACTOME_ADAPTIVE_IMMUNE_SYSTEM	ASB4
REACTOME_ADAPTIVE_IMMUNE_SYSTEM	ASB5
REACTOME_ADAPTIVE_IMMUNE_SYSTEM	ASB6
REACTOME_ADAPTIVE_IMMUNE_SYSTEM	ASB7
REACTOME_ADAPTIVE_IMMUNE_SYSTEM	ASB8
REACTOME_ADAPTIVE_IMMUNE_SYSTEM	ASB9
REACTOME_ADAPTIVE_IMMUNE_SYSTEM	ATG14
REACTOME_ADAPTIVE_IMMUNE_SYSTEM	ATG7
REACTOME_ADAPTIVE_IMMUNE_SYSTEM	B2M
REACTOME_ADAPTIVE_IMMUNE_SYSTEM	BCAP31
REACTOME_ADAPTIVE_IMMUNE_SYSTEM	BCL10
REACTOME_ADAPTIVE_IMMUNE_SYSTEM	BECN1
REACTOME_ADAPTIVE_IMMUNE_SYSTEM	BLK
REACTOME_ADAPTIVE_IMMUNE_SYSTEM	BLMH
REACTOME_ADAPTIVE_IMMUNE_SYSTEM	BLNK
REACTOME_ADAPTIVE_IMMUNE_SYSTEM	BTBD1
REACTOME_ADAPTIVE_IMMUNE_SYSTEM	BTBD6
REACTOME_ADAPTIVE_IMMUNE_SYSTEM	BTK
REACTOME_ADAPTIVE_IMMUNE_SYSTEM	BTLA
REACTOME_ADAPTIVE_IMMUNE_SYSTEM	BTN1A1
REACTOME_ADAPTIVE_IMMUNE_SYSTEM	BTN2A1
REACTOME_ADAPTIVE_IMMUNE_SYSTEM	BTN2A2
REACTOME_ADAPTIVE_IMMUNE_SYSTEM	BTN3A1
REACTOME_ADAPTIVE_IMMUNE_SYSTEM	BTN3A2
REACTOME_ADAPTIVE_IMMUNE_SYSTEM	BTN3A3
REACTOME_ADAPTIVE_IMMUNE_SYSTEM	BTNL2
REACTOME_ADAPTIVE_IMMUNE_SYSTEM	BTNL8
REACTOME_ADAPTIVE_IMMUNE_SYSTEM	BTNL9
REACTOME_ADAPTIVE_IMMUNE_SYSTEM	BTRC
REACTOME_ADAPTIVE_IMMUNE_SYSTEM	C3
REACTOME_ADAPTIVE_IMMUNE_SYSTEM	CALM1
REACTOME_ADAPTIVE_IMMUNE_SYSTEM	CALR
REACTOME_ADAPTIVE_IMMUNE_SYSTEM	CANX
REACTOME_ADAPTIVE_IMMUNE_SYSTEM	CAPZA1
REACTOME_ADAPTIVE_IMMUNE_SYSTEM	CAPZA2
REACTOME_ADAPTIVE_IMMUNE_SYSTEM	CAPZA3
REACTOME_ADAPTIVE_IMMUNE_SYSTEM	CAPZB
REACTOME_ADAPTIVE_IMMUNE_SYSTEM	CARD11
REACTOME_ADAPTIVE_IMMUNE_SYSTEM	CBLB
REACTOME_ADAPTIVE_IMMUNE_SYSTEM	CBLL2
REACTOME_ADAPTIVE_IMMUNE_SYSTEM	CCNF
REACTOME_ADAPTIVE_IMMUNE_SYSTEM	CD101
REACTOME_ADAPTIVE_IMMUNE_SYSTEM	CD14
REACTOME_ADAPTIVE_IMMUNE_SYSTEM	CD160
REACTOME_ADAPTIVE_IMMUNE_SYSTEM	CD19
REACTOME_ADAPTIVE_IMMUNE_SYSTEM	CD1A
REACTOME_ADAPTIVE_IMMUNE_SYSTEM	CD1B
REACTOME_ADAPTIVE_IMMUNE_SYSTEM	CD1C
REACTOME_ADAPTIVE_IMMUNE_SYSTEM	CD1D
REACTOME_ADAPTIVE_IMMUNE_SYSTEM	CD200
REACTOME_ADAPTIVE_IMMUNE_SYSTEM	CD200R1
REACTOME_ADAPTIVE_IMMUNE_SYSTEM	CD207
REACTOME_ADAPTIVE_IMMUNE_SYSTEM	CD209
REACTOME_ADAPTIVE_IMMUNE_SYSTEM	CD22
REACTOME_ADAPTIVE_IMMUNE_SYSTEM	CD226
REACTOME_ADAPTIVE_IMMUNE_SYSTEM	CD247
REACTOME_ADAPTIVE_IMMUNE_SYSTEM	CD274
REACTOME_ADAPTIVE_IMMUNE_SYSTEM	CD28
REACTOME_ADAPTIVE_IMMUNE_SYSTEM	CD300A
REACTOME_ADAPTIVE_IMMUNE_SYSTEM	CD300C
REACTOME_ADAPTIVE_IMMUNE_SYSTEM	CD300E
REACTOME_ADAPTIVE_IMMUNE_SYSTEM	CD300LB
REACTOME_ADAPTIVE_IMMUNE_SYSTEM	CD300LD
REACTOME_ADAPTIVE_IMMUNE_SYSTEM	CD300LF
REACTOME_ADAPTIVE_IMMUNE_SYSTEM	CD300LG
REACTOME_ADAPTIVE_IMMUNE_SYSTEM	CD33
REACTOME_ADAPTIVE_IMMUNE_SYSTEM	CD34
REACTOME_ADAPTIVE_IMMUNE_SYSTEM	CD36
REACTOME_ADAPTIVE_IMMUNE_SYSTEM	CD3D
REACTOME_ADAPTIVE_IMMUNE_SYSTEM	CD3E
REACTOME_ADAPTIVE_IMMUNE_SYSTEM	CD3G
REACTOME_ADAPTIVE_IMMUNE_SYSTEM	CD4
REACTOME_ADAPTIVE_IMMUNE_SYSTEM	CD40
REACTOME_ADAPTIVE_IMMUNE_SYSTEM	CD40LG
REACTOME_ADAPTIVE_IMMUNE_SYSTEM	CD74
REACTOME_ADAPTIVE_IMMUNE_SYSTEM	CD79A
REACTOME_ADAPTIVE_IMMUNE_SYSTEM	CD79B
REACTOME_ADAPTIVE_IMMUNE_SYSTEM	CD80
REACTOME_ADAPTIVE_IMMUNE_SYSTEM	CD81
REACTOME_ADAPTIVE_IMMUNE_SYSTEM	CD86
REACTOME_ADAPTIVE_IMMUNE_SYSTEM	CD8A
REACTOME_ADAPTIVE_IMMUNE_SYSTEM	CD8B
REACTOME_ADAPTIVE_IMMUNE_SYSTEM	CD96
REACTOME_ADAPTIVE_IMMUNE_SYSTEM	CD99
REACTOME_ADAPTIVE_IMMUNE_SYSTEM	CDC16
REACTOME_ADAPTIVE_IMMUNE_SYSTEM	CDC20
REACTOME_ADAPTIVE_IMMUNE_SYSTEM	CDC23
REACTOME_ADAPTIVE_IMMUNE_SYSTEM	CDC26
REACTOME_ADAPTIVE_IMMUNE_SYSTEM	CDC27
REACTOME_ADAPTIVE_IMMUNE_SYSTEM	CDC34
REACTOME_ADAPTIVE_IMMUNE_SYSTEM	CDC42
REACTOME_ADAPTIVE_IMMUNE_SYSTEM	CDH1
REACTOME_ADAPTIVE_IMMUNE_SYSTEM	CENPE
REACTOME_ADAPTIVE_IMMUNE_SYSTEM	CHUK
REACTOME_ADAPTIVE_IMMUNE_SYSTEM	CLEC2B
REACTOME_ADAPTIVE_IMMUNE_SYSTEM	CLEC2D
REACTOME_ADAPTIVE_IMMUNE_SYSTEM	CLEC4G
REACTOME_ADAPTIVE_IMMUNE_SYSTEM	CLTA
REACTOME_ADAPTIVE_IMMUNE_SYSTEM	CLTC
REACTOME_ADAPTIVE_IMMUNE_SYSTEM	COL17A1
REACTOME_ADAPTIVE_IMMUNE_SYSTEM	COL1A1
REACTOME_ADAPTIVE_IMMUNE_SYSTEM	COL1A2
REACTOME_ADAPTIVE_IMMUNE_SYSTEM	COL2A1
REACTOME_ADAPTIVE_IMMUNE_SYSTEM	COL3A1
REACTOME_ADAPTIVE_IMMUNE_SYSTEM	COLEC12
REACTOME_ADAPTIVE_IMMUNE_SYSTEM	CRTAM
REACTOME_ADAPTIVE_IMMUNE_SYSTEM	CSK
REACTOME_ADAPTIVE_IMMUNE_SYSTEM	CTLA4
REACTOME_ADAPTIVE_IMMUNE_SYSTEM	CTSA
REACTOME_ADAPTIVE_IMMUNE_SYSTEM	CTSB
REACTOME_ADAPTIVE_IMMUNE_SYSTEM	CTSC
REACTOME_ADAPTIVE_IMMUNE_SYSTEM	CTSD
REACTOME_ADAPTIVE_IMMUNE_SYSTEM	CTSE
REACTOME_ADAPTIVE_IMMUNE_SYSTEM	CTSF
REACTOME_ADAPTIVE_IMMUNE_SYSTEM	CTSH
REACTOME_ADAPTIVE_IMMUNE_SYSTEM	CTSK
REACTOME_ADAPTIVE_IMMUNE_SYSTEM	CTSL
REACTOME_ADAPTIVE_IMMUNE_SYSTEM	CTSO
REACTOME_ADAPTIVE_IMMUNE_SYSTEM	CTSS
REACTOME_ADAPTIVE_IMMUNE_SYSTEM	CTSV
REACTOME_ADAPTIVE_IMMUNE_SYSTEM	CUL1
REACTOME_ADAPTIVE_IMMUNE_SYSTEM	CUL2
REACTOME_ADAPTIVE_IMMUNE_SYSTEM	CUL3
REACTOME_ADAPTIVE_IMMUNE_SYSTEM	CUL5
REACTOME_ADAPTIVE_IMMUNE_SYSTEM	CUL7
REACTOME_ADAPTIVE_IMMUNE_SYSTEM	CXADR
REACTOME_ADAPTIVE_IMMUNE_SYSTEM	CYBA
REACTOME_ADAPTIVE_IMMUNE_SYSTEM	CYBB
REACTOME_ADAPTIVE_IMMUNE_SYSTEM	DAPP1
REACTOME_ADAPTIVE_IMMUNE_SYSTEM	DCAF1
REACTOME_ADAPTIVE_IMMUNE_SYSTEM	DCTN1
REACTOME_ADAPTIVE_IMMUNE_SYSTEM	DCTN2
REACTOME_ADAPTIVE_IMMUNE_SYSTEM	DCTN3
REACTOME_ADAPTIVE_IMMUNE_SYSTEM	DCTN4
REACTOME_ADAPTIVE_IMMUNE_SYSTEM	DCTN5
REACTOME_ADAPTIVE_IMMUNE_SYSTEM	DCTN6
REACTOME_ADAPTIVE_IMMUNE_SYSTEM	DET1
REACTOME_ADAPTIVE_IMMUNE_SYSTEM	DNM1
REACTOME_ADAPTIVE_IMMUNE_SYSTEM	DNM2
REACTOME_ADAPTIVE_IMMUNE_SYSTEM	DNM3
REACTOME_ADAPTIVE_IMMUNE_SYSTEM	DTX3L
REACTOME_ADAPTIVE_IMMUNE_SYSTEM	DYNC1H1
REACTOME_ADAPTIVE_IMMUNE_SYSTEM	DYNC1I1
REACTOME_ADAPTIVE_IMMUNE_SYSTEM	DYNC1I2
REACTOME_ADAPTIVE_IMMUNE_SYSTEM	DYNC1LI1
REACTOME_ADAPTIVE_IMMUNE_SYSTEM	DYNC1LI2
REACTOME_ADAPTIVE_IMMUNE_SYSTEM	DYNLL1
REACTOME_ADAPTIVE_IMMUNE_SYSTEM	DYNLL2
REACTOME_ADAPTIVE_IMMUNE_SYSTEM	DZIP3
REACTOME_ADAPTIVE_IMMUNE_SYSTEM	ELOB
REACTOME_ADAPTIVE_IMMUNE_SYSTEM	ELOC
REACTOME_ADAPTIVE_IMMUNE_SYSTEM	ENAH
REACTOME_ADAPTIVE_IMMUNE_SYSTEM	ERAP1
REACTOME_ADAPTIVE_IMMUNE_SYSTEM	ERAP2
REACTOME_ADAPTIVE_IMMUNE_SYSTEM	EVL
REACTOME_ADAPTIVE_IMMUNE_SYSTEM	FBXL12
REACTOME_ADAPTIVE_IMMUNE_SYSTEM	FBXL13
REACTOME_ADAPTIVE_IMMUNE_SYSTEM	FBXL14
REACTOME_ADAPTIVE_IMMUNE_SYSTEM	FBXL15
REACTOME_ADAPTIVE_IMMUNE_SYSTEM	FBXL16
REACTOME_ADAPTIVE_IMMUNE_SYSTEM	FBXL18
REACTOME_ADAPTIVE_IMMUNE_SYSTEM	FBXL19
REACTOME_ADAPTIVE_IMMUNE_SYSTEM	FBXL20
REACTOME_ADAPTIVE_IMMUNE_SYSTEM	FBXL22
REACTOME_ADAPTIVE_IMMUNE_SYSTEM	FBXL3
REACTOME_ADAPTIVE_IMMUNE_SYSTEM	FBXL4
REACTOME_ADAPTIVE_IMMUNE_SYSTEM	FBXL5
REACTOME_ADAPTIVE_IMMUNE_SYSTEM	FBXL7
REACTOME_ADAPTIVE_IMMUNE_SYSTEM	FBXL8
REACTOME_ADAPTIVE_IMMUNE_SYSTEM	FBXO10
REACTOME_ADAPTIVE_IMMUNE_SYSTEM	FBXO11
REACTOME_ADAPTIVE_IMMUNE_SYSTEM	FBXO15
REACTOME_ADAPTIVE_IMMUNE_SYSTEM	FBXO17
REACTOME_ADAPTIVE_IMMUNE_SYSTEM	FBXO2
REACTOME_ADAPTIVE_IMMUNE_SYSTEM	FBXO21
REACTOME_ADAPTIVE_IMMUNE_SYSTEM	FBXO22
REACTOME_ADAPTIVE_IMMUNE_SYSTEM	FBXO27
REACTOME_ADAPTIVE_IMMUNE_SYSTEM	FBXO30
REACTOME_ADAPTIVE_IMMUNE_SYSTEM	FBXO31
REACTOME_ADAPTIVE_IMMUNE_SYSTEM	FBXO32
REACTOME_ADAPTIVE_IMMUNE_SYSTEM	FBXO4
REACTOME_ADAPTIVE_IMMUNE_SYSTEM	FBXO40
REACTOME_ADAPTIVE_IMMUNE_SYSTEM	FBXO41
REACTOME_ADAPTIVE_IMMUNE_SYSTEM	FBXO44
REACTOME_ADAPTIVE_IMMUNE_SYSTEM	FBXO6
REACTOME_ADAPTIVE_IMMUNE_SYSTEM	FBXO7
REACTOME_ADAPTIVE_IMMUNE_SYSTEM	FBXO9
REACTOME_ADAPTIVE_IMMUNE_SYSTEM	FBXW10
REACTOME_ADAPTIVE_IMMUNE_SYSTEM	FBXW11
REACTOME_ADAPTIVE_IMMUNE_SYSTEM	FBXW12
REACTOME_ADAPTIVE_IMMUNE_SYSTEM	FBXW2
REACTOME_ADAPTIVE_IMMUNE_SYSTEM	FBXW4
REACTOME_ADAPTIVE_IMMUNE_SYSTEM	FBXW5
REACTOME_ADAPTIVE_IMMUNE_SYSTEM	FBXW7
REACTOME_ADAPTIVE_IMMUNE_SYSTEM	FBXW8
REACTOME_ADAPTIVE_IMMUNE_SYSTEM	FBXW9
REACTOME_ADAPTIVE_IMMUNE_SYSTEM	FCGR1A
REACTOME_ADAPTIVE_IMMUNE_SYSTEM	FCGR1BP
REACTOME_ADAPTIVE_IMMUNE_SYSTEM	FCGR2B
REACTOME_ADAPTIVE_IMMUNE_SYSTEM	FCGR3A
REACTOME_ADAPTIVE_IMMUNE_SYSTEM	FGA
REACTOME_ADAPTIVE_IMMUNE_SYSTEM	FGB
REACTOME_ADAPTIVE_IMMUNE_SYSTEM	FGG
REACTOME_ADAPTIVE_IMMUNE_SYSTEM	FKBP1A
REACTOME_ADAPTIVE_IMMUNE_SYSTEM	FYB1
REACTOME_ADAPTIVE_IMMUNE_SYSTEM	FYN
REACTOME_ADAPTIVE_IMMUNE_SYSTEM	FZR1
REACTOME_ADAPTIVE_IMMUNE_SYSTEM	GAN
REACTOME_ADAPTIVE_IMMUNE_SYSTEM	GLMN
REACTOME_ADAPTIVE_IMMUNE_SYSTEM	GRAP2
REACTOME_ADAPTIVE_IMMUNE_SYSTEM	GRB2
REACTOME_ADAPTIVE_IMMUNE_SYSTEM	HACE1
REACTOME_ADAPTIVE_IMMUNE_SYSTEM	HCST
REACTOME_ADAPTIVE_IMMUNE_SYSTEM	HECTD1
REACTOME_ADAPTIVE_IMMUNE_SYSTEM	HECTD2
REACTOME_ADAPTIVE_IMMUNE_SYSTEM	HECTD3
REACTOME_ADAPTIVE_IMMUNE_SYSTEM	HECW2
REACTOME_ADAPTIVE_IMMUNE_SYSTEM	HERC1
REACTOME_ADAPTIVE_IMMUNE_SYSTEM	HERC2
REACTOME_ADAPTIVE_IMMUNE_SYSTEM	HERC3
REACTOME_ADAPTIVE_IMMUNE_SYSTEM	HERC4
REACTOME_ADAPTIVE_IMMUNE_SYSTEM	HERC5
REACTOME_ADAPTIVE_IMMUNE_SYSTEM	HERC6
REACTOME_ADAPTIVE_IMMUNE_SYSTEM	HLA-A
REACTOME_ADAPTIVE_IMMUNE_SYSTEM	HLA-B
REACTOME_ADAPTIVE_IMMUNE_SYSTEM	HLA-C
REACTOME_ADAPTIVE_IMMUNE_SYSTEM	HLA-DMA
REACTOME_ADAPTIVE_IMMUNE_SYSTEM	HLA-DMB
REACTOME_ADAPTIVE_IMMUNE_SYSTEM	HLA-DOA
REACTOME_ADAPTIVE_IMMUNE_SYSTEM	HLA-DOB
REACTOME_ADAPTIVE_IMMUNE_SYSTEM	HLA-DPA1
REACTOME_ADAPTIVE_IMMUNE_SYSTEM	HLA-DPB1
REACTOME_ADAPTIVE_IMMUNE_SYSTEM	HLA-DQA1
REACTOME_ADAPTIVE_IMMUNE_SYSTEM	HLA-DQA2
REACTOME_ADAPTIVE_IMMUNE_SYSTEM	HLA-DQB1
REACTOME_ADAPTIVE_IMMUNE_SYSTEM	HLA-DQB2
REACTOME_ADAPTIVE_IMMUNE_SYSTEM	HLA-DRA
REACTOME_ADAPTIVE_IMMUNE_SYSTEM	HLA-DRB1
REACTOME_ADAPTIVE_IMMUNE_SYSTEM	HLA-DRB3
REACTOME_ADAPTIVE_IMMUNE_SYSTEM	HLA-DRB4
REACTOME_ADAPTIVE_IMMUNE_SYSTEM	HLA-DRB5
REACTOME_ADAPTIVE_IMMUNE_SYSTEM	HLA-E
REACTOME_ADAPTIVE_IMMUNE_SYSTEM	HLA-F
REACTOME_ADAPTIVE_IMMUNE_SYSTEM	HLA-G
REACTOME_ADAPTIVE_IMMUNE_SYSTEM	HMGB1
REACTOME_ADAPTIVE_IMMUNE_SYSTEM	HRAS
REACTOME_ADAPTIVE_IMMUNE_SYSTEM	HSPA5
REACTOME_ADAPTIVE_IMMUNE_SYSTEM	HUWE1
REACTOME_ADAPTIVE_IMMUNE_SYSTEM	ICAM1
REACTOME_ADAPTIVE_IMMUNE_SYSTEM	ICAM2
REACTOME_ADAPTIVE_IMMUNE_SYSTEM	ICAM3
REACTOME_ADAPTIVE_IMMUNE_SYSTEM	ICAM4
REACTOME_ADAPTIVE_IMMUNE_SYSTEM	ICAM5
REACTOME_ADAPTIVE_IMMUNE_SYSTEM	ICOS
REACTOME_ADAPTIVE_IMMUNE_SYSTEM	ICOSLG
REACTOME_ADAPTIVE_IMMUNE_SYSTEM	IFI30
REACTOME_ADAPTIVE_IMMUNE_SYSTEM	IFITM1
REACTOME_ADAPTIVE_IMMUNE_SYSTEM	IGHD
REACTOME_ADAPTIVE_IMMUNE_SYSTEM	IGHM
REACTOME_ADAPTIVE_IMMUNE_SYSTEM	IGHV1-2
REACTOME_ADAPTIVE_IMMUNE_SYSTEM	IGHV1-46
REACTOME_ADAPTIVE_IMMUNE_SYSTEM	IGHV1-69
REACTOME_ADAPTIVE_IMMUNE_SYSTEM	IGHV2-5
REACTOME_ADAPTIVE_IMMUNE_SYSTEM	IGHV2-70
REACTOME_ADAPTIVE_IMMUNE_SYSTEM	IGHV3-11
REACTOME_ADAPTIVE_IMMUNE_SYSTEM	IGHV3-13
REACTOME_ADAPTIVE_IMMUNE_SYSTEM	IGHV3-23
REACTOME_ADAPTIVE_IMMUNE_SYSTEM	IGHV3-30
REACTOME_ADAPTIVE_IMMUNE_SYSTEM	IGHV3-33
REACTOME_ADAPTIVE_IMMUNE_SYSTEM	IGHV3-48
REACTOME_ADAPTIVE_IMMUNE_SYSTEM	IGHV3-53
REACTOME_ADAPTIVE_IMMUNE_SYSTEM	IGHV3-7
REACTOME_ADAPTIVE_IMMUNE_SYSTEM	IGHV4-34
REACTOME_ADAPTIVE_IMMUNE_SYSTEM	IGHV4-39
REACTOME_ADAPTIVE_IMMUNE_SYSTEM	IGHV4-59
REACTOME_ADAPTIVE_IMMUNE_SYSTEM	IGKV1-12
REACTOME_ADAPTIVE_IMMUNE_SYSTEM	IGKV1-16
REACTOME_ADAPTIVE_IMMUNE_SYSTEM	IGKV1-17
REACTOME_ADAPTIVE_IMMUNE_SYSTEM	IGKV1-33
REACTOME_ADAPTIVE_IMMUNE_SYSTEM	IGKV1-39
REACTOME_ADAPTIVE_IMMUNE_SYSTEM	IGKV1-5
REACTOME_ADAPTIVE_IMMUNE_SYSTEM	IGKV1D-12
REACTOME_ADAPTIVE_IMMUNE_SYSTEM	IGKV1D-16
REACTOME_ADAPTIVE_IMMUNE_SYSTEM	IGKV1D-33
REACTOME_ADAPTIVE_IMMUNE_SYSTEM	IGKV1D-39
REACTOME_ADAPTIVE_IMMUNE_SYSTEM	IGKV2-28
REACTOME_ADAPTIVE_IMMUNE_SYSTEM	IGKV2-30
REACTOME_ADAPTIVE_IMMUNE_SYSTEM	IGKV2D-28
REACTOME_ADAPTIVE_IMMUNE_SYSTEM	IGKV2D-30
REACTOME_ADAPTIVE_IMMUNE_SYSTEM	IGKV2D-40
REACTOME_ADAPTIVE_IMMUNE_SYSTEM	IGKV3-11
REACTOME_ADAPTIVE_IMMUNE_SYSTEM	IGKV3-15
REACTOME_ADAPTIVE_IMMUNE_SYSTEM	IGKV3-20
REACTOME_ADAPTIVE_IMMUNE_SYSTEM	IGKV3D-20
REACTOME_ADAPTIVE_IMMUNE_SYSTEM	IGKV4-1
REACTOME_ADAPTIVE_IMMUNE_SYSTEM	IGKV5-2
REACTOME_ADAPTIVE_IMMUNE_SYSTEM	IGLC2
REACTOME_ADAPTIVE_IMMUNE_SYSTEM	IGLC3
REACTOME_ADAPTIVE_IMMUNE_SYSTEM	IGLV1-40
REACTOME_ADAPTIVE_IMMUNE_SYSTEM	IGLV1-44
REACTOME_ADAPTIVE_IMMUNE_SYSTEM	IGLV1-47
REACTOME_ADAPTIVE_IMMUNE_SYSTEM	IGLV1-51
REACTOME_ADAPTIVE_IMMUNE_SYSTEM	IGLV2-11
REACTOME_ADAPTIVE_IMMUNE_SYSTEM	IGLV2-14
REACTOME_ADAPTIVE_IMMUNE_SYSTEM	IGLV2-23
REACTOME_ADAPTIVE_IMMUNE_SYSTEM	IGLV2-8
REACTOME_ADAPTIVE_IMMUNE_SYSTEM	IGLV3-1
REACTOME_ADAPTIVE_IMMUNE_SYSTEM	IGLV3-19
REACTOME_ADAPTIVE_IMMUNE_SYSTEM	IGLV3-21
REACTOME_ADAPTIVE_IMMUNE_SYSTEM	IGLV3-25
REACTOME_ADAPTIVE_IMMUNE_SYSTEM	IGLV3-27
REACTOME_ADAPTIVE_IMMUNE_SYSTEM	IGLV6-57
REACTOME_ADAPTIVE_IMMUNE_SYSTEM	IGLV7-43
REACTOME_ADAPTIVE_IMMUNE_SYSTEM	IKBKB
REACTOME_ADAPTIVE_IMMUNE_SYSTEM	IKBKG
REACTOME_ADAPTIVE_IMMUNE_SYSTEM	INPP5D
REACTOME_ADAPTIVE_IMMUNE_SYSTEM	ITCH
REACTOME_ADAPTIVE_IMMUNE_SYSTEM	ITGA4
REACTOME_ADAPTIVE_IMMUNE_SYSTEM	ITGAL
REACTOME_ADAPTIVE_IMMUNE_SYSTEM	ITGAV
REACTOME_ADAPTIVE_IMMUNE_SYSTEM	ITGB1
REACTOME_ADAPTIVE_IMMUNE_SYSTEM	ITGB2
REACTOME_ADAPTIVE_IMMUNE_SYSTEM	ITGB5
REACTOME_ADAPTIVE_IMMUNE_SYSTEM	ITGB7
REACTOME_ADAPTIVE_IMMUNE_SYSTEM	ITK
REACTOME_ADAPTIVE_IMMUNE_SYSTEM	ITPR1
REACTOME_ADAPTIVE_IMMUNE_SYSTEM	ITPR2
REACTOME_ADAPTIVE_IMMUNE_SYSTEM	ITPR3
REACTOME_ADAPTIVE_IMMUNE_SYSTEM	JAML
REACTOME_ADAPTIVE_IMMUNE_SYSTEM	KBTBD13
REACTOME_ADAPTIVE_IMMUNE_SYSTEM	KBTBD6
REACTOME_ADAPTIVE_IMMUNE_SYSTEM	KBTBD7
REACTOME_ADAPTIVE_IMMUNE_SYSTEM	KBTBD8
REACTOME_ADAPTIVE_IMMUNE_SYSTEM	KCTD6
REACTOME_ADAPTIVE_IMMUNE_SYSTEM	KCTD7
REACTOME_ADAPTIVE_IMMUNE_SYSTEM	KEAP1
REACTOME_ADAPTIVE_IMMUNE_SYSTEM	KIF11
REACTOME_ADAPTIVE_IMMUNE_SYSTEM	KIF15
REACTOME_ADAPTIVE_IMMUNE_SYSTEM	KIF18A
REACTOME_ADAPTIVE_IMMUNE_SYSTEM	KIF20A
REACTOME_ADAPTIVE_IMMUNE_SYSTEM	KIF22
REACTOME_ADAPTIVE_IMMUNE_SYSTEM	KIF23
REACTOME_ADAPTIVE_IMMUNE_SYSTEM	KIF26A
REACTOME_ADAPTIVE_IMMUNE_SYSTEM	KIF2A
REACTOME_ADAPTIVE_IMMUNE_SYSTEM	KIF2B
REACTOME_ADAPTIVE_IMMUNE_SYSTEM	KIF2C
REACTOME_ADAPTIVE_IMMUNE_SYSTEM	KIF3A
REACTOME_ADAPTIVE_IMMUNE_SYSTEM	KIF3B
REACTOME_ADAPTIVE_IMMUNE_SYSTEM	KIF3C
REACTOME_ADAPTIVE_IMMUNE_SYSTEM	KIF4A
REACTOME_ADAPTIVE_IMMUNE_SYSTEM	KIF4B
REACTOME_ADAPTIVE_IMMUNE_SYSTEM	KIF5A
REACTOME_ADAPTIVE_IMMUNE_SYSTEM	KIF5B
REACTOME_ADAPTIVE_IMMUNE_SYSTEM	KIFAP3
REACTOME_ADAPTIVE_IMMUNE_SYSTEM	KIR2DL1
REACTOME_ADAPTIVE_IMMUNE_SYSTEM	KIR2DL3
REACTOME_ADAPTIVE_IMMUNE_SYSTEM	KIR2DL4
REACTOME_ADAPTIVE_IMMUNE_SYSTEM	KIR2DS1
REACTOME_ADAPTIVE_IMMUNE_SYSTEM	KIR2DS2
REACTOME_ADAPTIVE_IMMUNE_SYSTEM	KIR3DL1
REACTOME_ADAPTIVE_IMMUNE_SYSTEM	KIR3DL2
REACTOME_ADAPTIVE_IMMUNE_SYSTEM	KLC1
REACTOME_ADAPTIVE_IMMUNE_SYSTEM	KLC2
REACTOME_ADAPTIVE_IMMUNE_SYSTEM	KLC3
REACTOME_ADAPTIVE_IMMUNE_SYSTEM	KLC4
REACTOME_ADAPTIVE_IMMUNE_SYSTEM	KLHL11
REACTOME_ADAPTIVE_IMMUNE_SYSTEM	KLHL13
REACTOME_ADAPTIVE_IMMUNE_SYSTEM	KLHL2
REACTOME_ADAPTIVE_IMMUNE_SYSTEM	KLHL20
REACTOME_ADAPTIVE_IMMUNE_SYSTEM	KLHL21
REACTOME_ADAPTIVE_IMMUNE_SYSTEM	KLHL22
REACTOME_ADAPTIVE_IMMUNE_SYSTEM	KLHL25
REACTOME_ADAPTIVE_IMMUNE_SYSTEM	KLHL3
REACTOME_ADAPTIVE_IMMUNE_SYSTEM	KLHL41
REACTOME_ADAPTIVE_IMMUNE_SYSTEM	KLHL42
REACTOME_ADAPTIVE_IMMUNE_SYSTEM	KLHL5
REACTOME_ADAPTIVE_IMMUNE_SYSTEM	KLHL9
REACTOME_ADAPTIVE_IMMUNE_SYSTEM	KLRB1
REACTOME_ADAPTIVE_IMMUNE_SYSTEM	KLRC1
REACTOME_ADAPTIVE_IMMUNE_SYSTEM	KLRD1
REACTOME_ADAPTIVE_IMMUNE_SYSTEM	KLRF1
REACTOME_ADAPTIVE_IMMUNE_SYSTEM	KLRG1
REACTOME_ADAPTIVE_IMMUNE_SYSTEM	KLRK1
REACTOME_ADAPTIVE_IMMUNE_SYSTEM	KRAS
REACTOME_ADAPTIVE_IMMUNE_SYSTEM	LAG3
REACTOME_ADAPTIVE_IMMUNE_SYSTEM	LAIR1
REACTOME_ADAPTIVE_IMMUNE_SYSTEM	LAIR2
REACTOME_ADAPTIVE_IMMUNE_SYSTEM	LAT
REACTOME_ADAPTIVE_IMMUNE_SYSTEM	LCK
REACTOME_ADAPTIVE_IMMUNE_SYSTEM	LCP2
REACTOME_ADAPTIVE_IMMUNE_SYSTEM	LGMN
REACTOME_ADAPTIVE_IMMUNE_SYSTEM	LILRA1
REACTOME_ADAPTIVE_IMMUNE_SYSTEM	LILRA2
REACTOME_ADAPTIVE_IMMUNE_SYSTEM	LILRA3
REACTOME_ADAPTIVE_IMMUNE_SYSTEM	LILRA4
REACTOME_ADAPTIVE_IMMUNE_SYSTEM	LILRA5
REACTOME_ADAPTIVE_IMMUNE_SYSTEM	LILRA6
REACTOME_ADAPTIVE_IMMUNE_SYSTEM	LILRB1
REACTOME_ADAPTIVE_IMMUNE_SYSTEM	LILRB2
REACTOME_ADAPTIVE_IMMUNE_SYSTEM	LILRB3
REACTOME_ADAPTIVE_IMMUNE_SYSTEM	LILRB4
REACTOME_ADAPTIVE_IMMUNE_SYSTEM	LILRB5
REACTOME_ADAPTIVE_IMMUNE_SYSTEM	LMO7
REACTOME_ADAPTIVE_IMMUNE_SYSTEM	LNPEP
REACTOME_ADAPTIVE_IMMUNE_SYSTEM	LNX1
REACTOME_ADAPTIVE_IMMUNE_SYSTEM	LONRF1
REACTOME_ADAPTIVE_IMMUNE_SYSTEM	LRR1
REACTOME_ADAPTIVE_IMMUNE_SYSTEM	LRRC41
REACTOME_ADAPTIVE_IMMUNE_SYSTEM	LRSAM1
REACTOME_ADAPTIVE_IMMUNE_SYSTEM	LTN1
REACTOME_ADAPTIVE_IMMUNE_SYSTEM	LY96
REACTOME_ADAPTIVE_IMMUNE_SYSTEM	LYN
REACTOME_ADAPTIVE_IMMUNE_SYSTEM	MADCAM1
REACTOME_ADAPTIVE_IMMUNE_SYSTEM	MALT1
REACTOME_ADAPTIVE_IMMUNE_SYSTEM	MAP3K14
REACTOME_ADAPTIVE_IMMUNE_SYSTEM	MAP3K7
REACTOME_ADAPTIVE_IMMUNE_SYSTEM	MAP3K8
REACTOME_ADAPTIVE_IMMUNE_SYSTEM	MAPKAP1
REACTOME_ADAPTIVE_IMMUNE_SYSTEM	MEX3C
REACTOME_ADAPTIVE_IMMUNE_SYSTEM	MGRN1
REACTOME_ADAPTIVE_IMMUNE_SYSTEM	MIB2
REACTOME_ADAPTIVE_IMMUNE_SYSTEM	MICA
REACTOME_ADAPTIVE_IMMUNE_SYSTEM	MICB
REACTOME_ADAPTIVE_IMMUNE_SYSTEM	MKRN1
REACTOME_ADAPTIVE_IMMUNE_SYSTEM	MLST8
REACTOME_ADAPTIVE_IMMUNE_SYSTEM	MRC1
REACTOME_ADAPTIVE_IMMUNE_SYSTEM	MRC2
REACTOME_ADAPTIVE_IMMUNE_SYSTEM	MTOR
REACTOME_ADAPTIVE_IMMUNE_SYSTEM	MYD88
REACTOME_ADAPTIVE_IMMUNE_SYSTEM	MYLIP
REACTOME_ADAPTIVE_IMMUNE_SYSTEM	NCF1
REACTOME_ADAPTIVE_IMMUNE_SYSTEM	NCF2
REACTOME_ADAPTIVE_IMMUNE_SYSTEM	NCF4
REACTOME_ADAPTIVE_IMMUNE_SYSTEM	NCK1
REACTOME_ADAPTIVE_IMMUNE_SYSTEM	NCR1
REACTOME_ADAPTIVE_IMMUNE_SYSTEM	NCR2
REACTOME_ADAPTIVE_IMMUNE_SYSTEM	NCR3
REACTOME_ADAPTIVE_IMMUNE_SYSTEM	NCR3LG1
REACTOME_ADAPTIVE_IMMUNE_SYSTEM	NECTIN2
REACTOME_ADAPTIVE_IMMUNE_SYSTEM	NEDD4
REACTOME_ADAPTIVE_IMMUNE_SYSTEM	NEDD4L
REACTOME_ADAPTIVE_IMMUNE_SYSTEM	NFATC1
REACTOME_ADAPTIVE_IMMUNE_SYSTEM	NFATC2
REACTOME_ADAPTIVE_IMMUNE_SYSTEM	NFATC3
REACTOME_ADAPTIVE_IMMUNE_SYSTEM	NFKB1
REACTOME_ADAPTIVE_IMMUNE_SYSTEM	NFKBIA
REACTOME_ADAPTIVE_IMMUNE_SYSTEM	NFKBIB
REACTOME_ADAPTIVE_IMMUNE_SYSTEM	NFKBIE
REACTOME_ADAPTIVE_IMMUNE_SYSTEM	NPDC1
REACTOME_ADAPTIVE_IMMUNE_SYSTEM	NPEPPS
REACTOME_ADAPTIVE_IMMUNE_SYSTEM	NRAS
REACTOME_ADAPTIVE_IMMUNE_SYSTEM	ORAI1
REACTOME_ADAPTIVE_IMMUNE_SYSTEM	ORAI2
REACTOME_ADAPTIVE_IMMUNE_SYSTEM	OSBPL1A
REACTOME_ADAPTIVE_IMMUNE_SYSTEM	OSCAR
REACTOME_ADAPTIVE_IMMUNE_SYSTEM	PAG1
REACTOME_ADAPTIVE_IMMUNE_SYSTEM	PAK1
REACTOME_ADAPTIVE_IMMUNE_SYSTEM	PAK2
REACTOME_ADAPTIVE_IMMUNE_SYSTEM	PAK3
REACTOME_ADAPTIVE_IMMUNE_SYSTEM	PDCD1
REACTOME_ADAPTIVE_IMMUNE_SYSTEM	PDCD1LG2
REACTOME_ADAPTIVE_IMMUNE_SYSTEM	PDIA3
REACTOME_ADAPTIVE_IMMUNE_SYSTEM	PDPK1
REACTOME_ADAPTIVE_IMMUNE_SYSTEM	PIANP
REACTOME_ADAPTIVE_IMMUNE_SYSTEM	PIK3AP1
REACTOME_ADAPTIVE_IMMUNE_SYSTEM	PIK3C3
REACTOME_ADAPTIVE_IMMUNE_SYSTEM	PIK3CA
REACTOME_ADAPTIVE_IMMUNE_SYSTEM	PIK3CB
REACTOME_ADAPTIVE_IMMUNE_SYSTEM	PIK3CD
REACTOME_ADAPTIVE_IMMUNE_SYSTEM	PIK3R1
REACTOME_ADAPTIVE_IMMUNE_SYSTEM	PIK3R2
REACTOME_ADAPTIVE_IMMUNE_SYSTEM	PIK3R3
REACTOME_ADAPTIVE_IMMUNE_SYSTEM	PIK3R4
REACTOME_ADAPTIVE_IMMUNE_SYSTEM	PILRA
REACTOME_ADAPTIVE_IMMUNE_SYSTEM	PILRB
REACTOME_ADAPTIVE_IMMUNE_SYSTEM	PJA1
REACTOME_ADAPTIVE_IMMUNE_SYSTEM	PJA2
REACTOME_ADAPTIVE_IMMUNE_SYSTEM	PLCG1
REACTOME_ADAPTIVE_IMMUNE_SYSTEM	PLCG2
REACTOME_ADAPTIVE_IMMUNE_SYSTEM	PPIA
REACTOME_ADAPTIVE_IMMUNE_SYSTEM	PPL
REACTOME_ADAPTIVE_IMMUNE_SYSTEM	PPP2CA
REACTOME_ADAPTIVE_IMMUNE_SYSTEM	PPP2CB
REACTOME_ADAPTIVE_IMMUNE_SYSTEM	PPP2R1A
REACTOME_ADAPTIVE_IMMUNE_SYSTEM	PPP2R1B
REACTOME_ADAPTIVE_IMMUNE_SYSTEM	PPP2R5A
REACTOME_ADAPTIVE_IMMUNE_SYSTEM	PPP2R5B
REACTOME_ADAPTIVE_IMMUNE_SYSTEM	PPP2R5C
REACTOME_ADAPTIVE_IMMUNE_SYSTEM	PPP2R5D
REACTOME_ADAPTIVE_IMMUNE_SYSTEM	PPP2R5E
REACTOME_ADAPTIVE_IMMUNE_SYSTEM	PPP3CA
REACTOME_ADAPTIVE_IMMUNE_SYSTEM	PPP3CB
REACTOME_ADAPTIVE_IMMUNE_SYSTEM	PPP3R1
REACTOME_ADAPTIVE_IMMUNE_SYSTEM	PRKACA
REACTOME_ADAPTIVE_IMMUNE_SYSTEM	PRKACB
REACTOME_ADAPTIVE_IMMUNE_SYSTEM	PRKACG
REACTOME_ADAPTIVE_IMMUNE_SYSTEM	PRKCB
REACTOME_ADAPTIVE_IMMUNE_SYSTEM	PRKCQ
REACTOME_ADAPTIVE_IMMUNE_SYSTEM	PRKG1
REACTOME_ADAPTIVE_IMMUNE_SYSTEM	PRKN
REACTOME_ADAPTIVE_IMMUNE_SYSTEM	PRR5
REACTOME_ADAPTIVE_IMMUNE_SYSTEM	PSMA1
REACTOME_ADAPTIVE_IMMUNE_SYSTEM	PSMA2
REACTOME_ADAPTIVE_IMMUNE_SYSTEM	PSMA3
REACTOME_ADAPTIVE_IMMUNE_SYSTEM	PSMA4
REACTOME_ADAPTIVE_IMMUNE_SYSTEM	PSMA5
REACTOME_ADAPTIVE_IMMUNE_SYSTEM	PSMA6
REACTOME_ADAPTIVE_IMMUNE_SYSTEM	PSMA7
REACTOME_ADAPTIVE_IMMUNE_SYSTEM	PSMA8
REACTOME_ADAPTIVE_IMMUNE_SYSTEM	PSMB1
REACTOME_ADAPTIVE_IMMUNE_SYSTEM	PSMB10
REACTOME_ADAPTIVE_IMMUNE_SYSTEM	PSMB11
REACTOME_ADAPTIVE_IMMUNE_SYSTEM	PSMB2
REACTOME_ADAPTIVE_IMMUNE_SYSTEM	PSMB3
REACTOME_ADAPTIVE_IMMUNE_SYSTEM	PSMB4
REACTOME_ADAPTIVE_IMMUNE_SYSTEM	PSMB5
REACTOME_ADAPTIVE_IMMUNE_SYSTEM	PSMB6
REACTOME_ADAPTIVE_IMMUNE_SYSTEM	PSMB7
REACTOME_ADAPTIVE_IMMUNE_SYSTEM	PSMB8
REACTOME_ADAPTIVE_IMMUNE_SYSTEM	PSMB9
REACTOME_ADAPTIVE_IMMUNE_SYSTEM	PSMC1
REACTOME_ADAPTIVE_IMMUNE_SYSTEM	PSMC2
REACTOME_ADAPTIVE_IMMUNE_SYSTEM	PSMC3
REACTOME_ADAPTIVE_IMMUNE_SYSTEM	PSMC4
REACTOME_ADAPTIVE_IMMUNE_SYSTEM	PSMC5
REACTOME_ADAPTIVE_IMMUNE_SYSTEM	PSMC6
REACTOME_ADAPTIVE_IMMUNE_SYSTEM	PSMD1
REACTOME_ADAPTIVE_IMMUNE_SYSTEM	PSMD10
REACTOME_ADAPTIVE_IMMUNE_SYSTEM	PSMD11
REACTOME_ADAPTIVE_IMMUNE_SYSTEM	PSMD12
REACTOME_ADAPTIVE_IMMUNE_SYSTEM	PSMD13
REACTOME_ADAPTIVE_IMMUNE_SYSTEM	PSMD14
REACTOME_ADAPTIVE_IMMUNE_SYSTEM	PSMD2
REACTOME_ADAPTIVE_IMMUNE_SYSTEM	PSMD3
REACTOME_ADAPTIVE_IMMUNE_SYSTEM	PSMD4
REACTOME_ADAPTIVE_IMMUNE_SYSTEM	PSMD5
REACTOME_ADAPTIVE_IMMUNE_SYSTEM	PSMD6
REACTOME_ADAPTIVE_IMMUNE_SYSTEM	PSMD7
REACTOME_ADAPTIVE_IMMUNE_SYSTEM	PSMD8
REACTOME_ADAPTIVE_IMMUNE_SYSTEM	PSMD9
REACTOME_ADAPTIVE_IMMUNE_SYSTEM	PSME1
REACTOME_ADAPTIVE_IMMUNE_SYSTEM	PSME2
REACTOME_ADAPTIVE_IMMUNE_SYSTEM	PSME3
REACTOME_ADAPTIVE_IMMUNE_SYSTEM	PSME4
REACTOME_ADAPTIVE_IMMUNE_SYSTEM	PSMF1
REACTOME_ADAPTIVE_IMMUNE_SYSTEM	PTEN
REACTOME_ADAPTIVE_IMMUNE_SYSTEM	PTPN11
REACTOME_ADAPTIVE_IMMUNE_SYSTEM	PTPN22
REACTOME_ADAPTIVE_IMMUNE_SYSTEM	PTPN6
REACTOME_ADAPTIVE_IMMUNE_SYSTEM	PTPRC
REACTOME_ADAPTIVE_IMMUNE_SYSTEM	PTPRJ
REACTOME_ADAPTIVE_IMMUNE_SYSTEM	PVR
REACTOME_ADAPTIVE_IMMUNE_SYSTEM	RAB7A
REACTOME_ADAPTIVE_IMMUNE_SYSTEM	RAC1
REACTOME_ADAPTIVE_IMMUNE_SYSTEM	RACGAP1
REACTOME_ADAPTIVE_IMMUNE_SYSTEM	RAET1E
REACTOME_ADAPTIVE_IMMUNE_SYSTEM	RAF1
REACTOME_ADAPTIVE_IMMUNE_SYSTEM	RAP1A
REACTOME_ADAPTIVE_IMMUNE_SYSTEM	RAP1B
REACTOME_ADAPTIVE_IMMUNE_SYSTEM	RAP1GAP
REACTOME_ADAPTIVE_IMMUNE_SYSTEM	RAP1GAP2
REACTOME_ADAPTIVE_IMMUNE_SYSTEM	RAPGEF3
REACTOME_ADAPTIVE_IMMUNE_SYSTEM	RAPGEF4
REACTOME_ADAPTIVE_IMMUNE_SYSTEM	RASGRP1
REACTOME_ADAPTIVE_IMMUNE_SYSTEM	RASGRP2
REACTOME_ADAPTIVE_IMMUNE_SYSTEM	RASGRP3
REACTOME_ADAPTIVE_IMMUNE_SYSTEM	RBBP6
REACTOME_ADAPTIVE_IMMUNE_SYSTEM	RBCK1
REACTOME_ADAPTIVE_IMMUNE_SYSTEM	RBX1
REACTOME_ADAPTIVE_IMMUNE_SYSTEM	RCHY1
REACTOME_ADAPTIVE_IMMUNE_SYSTEM	REL
REACTOME_ADAPTIVE_IMMUNE_SYSTEM	RELA
REACTOME_ADAPTIVE_IMMUNE_SYSTEM	RICTOR
REACTOME_ADAPTIVE_IMMUNE_SYSTEM	RILP
REACTOME_ADAPTIVE_IMMUNE_SYSTEM	RIPK2
REACTOME_ADAPTIVE_IMMUNE_SYSTEM	RLIM
REACTOME_ADAPTIVE_IMMUNE_SYSTEM	RNF111
REACTOME_ADAPTIVE_IMMUNE_SYSTEM	RNF114
REACTOME_ADAPTIVE_IMMUNE_SYSTEM	RNF115
REACTOME_ADAPTIVE_IMMUNE_SYSTEM	RNF123
REACTOME_ADAPTIVE_IMMUNE_SYSTEM	RNF126
REACTOME_ADAPTIVE_IMMUNE_SYSTEM	RNF130
REACTOME_ADAPTIVE_IMMUNE_SYSTEM	RNF138
REACTOME_ADAPTIVE_IMMUNE_SYSTEM	RNF14
REACTOME_ADAPTIVE_IMMUNE_SYSTEM	RNF144B
REACTOME_ADAPTIVE_IMMUNE_SYSTEM	RNF182
REACTOME_ADAPTIVE_IMMUNE_SYSTEM	RNF19A
REACTOME_ADAPTIVE_IMMUNE_SYSTEM	RNF19B
REACTOME_ADAPTIVE_IMMUNE_SYSTEM	RNF213
REACTOME_ADAPTIVE_IMMUNE_SYSTEM	RNF217
REACTOME_ADAPTIVE_IMMUNE_SYSTEM	RNF220
REACTOME_ADAPTIVE_IMMUNE_SYSTEM	RNF25
REACTOME_ADAPTIVE_IMMUNE_SYSTEM	RNF34
REACTOME_ADAPTIVE_IMMUNE_SYSTEM	RNF4
REACTOME_ADAPTIVE_IMMUNE_SYSTEM	RNF41
REACTOME_ADAPTIVE_IMMUNE_SYSTEM	RNF6
REACTOME_ADAPTIVE_IMMUNE_SYSTEM	RNF7
REACTOME_ADAPTIVE_IMMUNE_SYSTEM	RPS27A
REACTOME_ADAPTIVE_IMMUNE_SYSTEM	S100A1
REACTOME_ADAPTIVE_IMMUNE_SYSTEM	S100A8
REACTOME_ADAPTIVE_IMMUNE_SYSTEM	S100A9
REACTOME_ADAPTIVE_IMMUNE_SYSTEM	SAR1B
REACTOME_ADAPTIVE_IMMUNE_SYSTEM	SEC13
REACTOME_ADAPTIVE_IMMUNE_SYSTEM	SEC22B
REACTOME_ADAPTIVE_IMMUNE_SYSTEM	SEC23A
REACTOME_ADAPTIVE_IMMUNE_SYSTEM	SEC24A
REACTOME_ADAPTIVE_IMMUNE_SYSTEM	SEC24B
REACTOME_ADAPTIVE_IMMUNE_SYSTEM	SEC24C
REACTOME_ADAPTIVE_IMMUNE_SYSTEM	SEC24D
REACTOME_ADAPTIVE_IMMUNE_SYSTEM	SEC31A
REACTOME_ADAPTIVE_IMMUNE_SYSTEM	SEC61A1
REACTOME_ADAPTIVE_IMMUNE_SYSTEM	SEC61A2
REACTOME_ADAPTIVE_IMMUNE_SYSTEM	SEC61B
REACTOME_ADAPTIVE_IMMUNE_SYSTEM	SEC61G
REACTOME_ADAPTIVE_IMMUNE_SYSTEM	SELL
REACTOME_ADAPTIVE_IMMUNE_SYSTEM	SEM1
REACTOME_ADAPTIVE_IMMUNE_SYSTEM	SFTPD
REACTOME_ADAPTIVE_IMMUNE_SYSTEM	SH2D1A
REACTOME_ADAPTIVE_IMMUNE_SYSTEM	SH2D1B
REACTOME_ADAPTIVE_IMMUNE_SYSTEM	SH3GL2
REACTOME_ADAPTIVE_IMMUNE_SYSTEM	SH3KBP1
REACTOME_ADAPTIVE_IMMUNE_SYSTEM	SH3RF1
REACTOME_ADAPTIVE_IMMUNE_SYSTEM	SIAH1
REACTOME_ADAPTIVE_IMMUNE_SYSTEM	SIAH2
REACTOME_ADAPTIVE_IMMUNE_SYSTEM	SIGLEC1
REACTOME_ADAPTIVE_IMMUNE_SYSTEM	SIGLEC10
REACTOME_ADAPTIVE_IMMUNE_SYSTEM	SIGLEC11
REACTOME_ADAPTIVE_IMMUNE_SYSTEM	SIGLEC12
REACTOME_ADAPTIVE_IMMUNE_SYSTEM	SIGLEC5
REACTOME_ADAPTIVE_IMMUNE_SYSTEM	SIGLEC6
REACTOME_ADAPTIVE_IMMUNE_SYSTEM	SIGLEC7
REACTOME_ADAPTIVE_IMMUNE_SYSTEM	SIGLEC8
REACTOME_ADAPTIVE_IMMUNE_SYSTEM	SIGLEC9
REACTOME_ADAPTIVE_IMMUNE_SYSTEM	SIPA1
REACTOME_ADAPTIVE_IMMUNE_SYSTEM	SKP1
REACTOME_ADAPTIVE_IMMUNE_SYSTEM	SKP2
REACTOME_ADAPTIVE_IMMUNE_SYSTEM	SLAMF6
REACTOME_ADAPTIVE_IMMUNE_SYSTEM	SLAMF7
REACTOME_ADAPTIVE_IMMUNE_SYSTEM	SMURF1
REACTOME_ADAPTIVE_IMMUNE_SYSTEM	SMURF2
REACTOME_ADAPTIVE_IMMUNE_SYSTEM	SNAP23
REACTOME_ADAPTIVE_IMMUNE_SYSTEM	SOCS1
REACTOME_ADAPTIVE_IMMUNE_SYSTEM	SOCS3
REACTOME_ADAPTIVE_IMMUNE_SYSTEM	SOS1
REACTOME_ADAPTIVE_IMMUNE_SYSTEM	SPSB1
REACTOME_ADAPTIVE_IMMUNE_SYSTEM	SPSB2
REACTOME_ADAPTIVE_IMMUNE_SYSTEM	SPSB4
REACTOME_ADAPTIVE_IMMUNE_SYSTEM	SPTBN2
REACTOME_ADAPTIVE_IMMUNE_SYSTEM	SRC
REACTOME_ADAPTIVE_IMMUNE_SYSTEM	STIM1
REACTOME_ADAPTIVE_IMMUNE_SYSTEM	STUB1
REACTOME_ADAPTIVE_IMMUNE_SYSTEM	STX4
REACTOME_ADAPTIVE_IMMUNE_SYSTEM	SYK
REACTOME_ADAPTIVE_IMMUNE_SYSTEM	TAB2
REACTOME_ADAPTIVE_IMMUNE_SYSTEM	TAP1
REACTOME_ADAPTIVE_IMMUNE_SYSTEM	TAP2
REACTOME_ADAPTIVE_IMMUNE_SYSTEM	TAPBP
REACTOME_ADAPTIVE_IMMUNE_SYSTEM	THEM4
REACTOME_ADAPTIVE_IMMUNE_SYSTEM	THOP1
REACTOME_ADAPTIVE_IMMUNE_SYSTEM	TIRAP
REACTOME_ADAPTIVE_IMMUNE_SYSTEM	TLR1
REACTOME_ADAPTIVE_IMMUNE_SYSTEM	TLR2
REACTOME_ADAPTIVE_IMMUNE_SYSTEM	TLR4
REACTOME_ADAPTIVE_IMMUNE_SYSTEM	TLR6
REACTOME_ADAPTIVE_IMMUNE_SYSTEM	TNFRSF14
REACTOME_ADAPTIVE_IMMUNE_SYSTEM	TPP2
REACTOME_ADAPTIVE_IMMUNE_SYSTEM	TRAF6
REACTOME_ADAPTIVE_IMMUNE_SYSTEM	TRAF7
REACTOME_ADAPTIVE_IMMUNE_SYSTEM	TRAIP
REACTOME_ADAPTIVE_IMMUNE_SYSTEM	TRAT1
REACTOME_ADAPTIVE_IMMUNE_SYSTEM	TRAV19
REACTOME_ADAPTIVE_IMMUNE_SYSTEM	TRAV29DV5
REACTOME_ADAPTIVE_IMMUNE_SYSTEM	TRAV8-4
REACTOME_ADAPTIVE_IMMUNE_SYSTEM	TRBV12-3
REACTOME_ADAPTIVE_IMMUNE_SYSTEM	TRBV7-9
REACTOME_ADAPTIVE_IMMUNE_SYSTEM	TREM1
REACTOME_ADAPTIVE_IMMUNE_SYSTEM	TREM2
REACTOME_ADAPTIVE_IMMUNE_SYSTEM	TREML1
REACTOME_ADAPTIVE_IMMUNE_SYSTEM	TREML2
REACTOME_ADAPTIVE_IMMUNE_SYSTEM	TREML4
REACTOME_ADAPTIVE_IMMUNE_SYSTEM	TRIB3
REACTOME_ADAPTIVE_IMMUNE_SYSTEM	TRIM11
REACTOME_ADAPTIVE_IMMUNE_SYSTEM	TRIM21
REACTOME_ADAPTIVE_IMMUNE_SYSTEM	TRIM32
REACTOME_ADAPTIVE_IMMUNE_SYSTEM	TRIM36
REACTOME_ADAPTIVE_IMMUNE_SYSTEM	TRIM37
REACTOME_ADAPTIVE_IMMUNE_SYSTEM	TRIM39
REACTOME_ADAPTIVE_IMMUNE_SYSTEM	TRIM4
REACTOME_ADAPTIVE_IMMUNE_SYSTEM	TRIM41
REACTOME_ADAPTIVE_IMMUNE_SYSTEM	TRIM50
REACTOME_ADAPTIVE_IMMUNE_SYSTEM	TRIM63
REACTOME_ADAPTIVE_IMMUNE_SYSTEM	TRIM69
REACTOME_ADAPTIVE_IMMUNE_SYSTEM	TRIM71
REACTOME_ADAPTIVE_IMMUNE_SYSTEM	TRIM9
REACTOME_ADAPTIVE_IMMUNE_SYSTEM	TRIP12
REACTOME_ADAPTIVE_IMMUNE_SYSTEM	TRPC1
REACTOME_ADAPTIVE_IMMUNE_SYSTEM	TUBA1A
REACTOME_ADAPTIVE_IMMUNE_SYSTEM	TUBA1B
REACTOME_ADAPTIVE_IMMUNE_SYSTEM	TUBA1C
REACTOME_ADAPTIVE_IMMUNE_SYSTEM	TUBA3C
REACTOME_ADAPTIVE_IMMUNE_SYSTEM	TUBA3D
REACTOME_ADAPTIVE_IMMUNE_SYSTEM	TUBA3E
REACTOME_ADAPTIVE_IMMUNE_SYSTEM	TUBA4A
REACTOME_ADAPTIVE_IMMUNE_SYSTEM	TUBA4B
REACTOME_ADAPTIVE_IMMUNE_SYSTEM	TUBA8
REACTOME_ADAPTIVE_IMMUNE_SYSTEM	TUBAL3
REACTOME_ADAPTIVE_IMMUNE_SYSTEM	TUBB1
REACTOME_ADAPTIVE_IMMUNE_SYSTEM	TUBB2A
REACTOME_ADAPTIVE_IMMUNE_SYSTEM	TUBB2B
REACTOME_ADAPTIVE_IMMUNE_SYSTEM	TUBB3
REACTOME_ADAPTIVE_IMMUNE_SYSTEM	TUBB4A
REACTOME_ADAPTIVE_IMMUNE_SYSTEM	TUBB4B
REACTOME_ADAPTIVE_IMMUNE_SYSTEM	TUBB6
REACTOME_ADAPTIVE_IMMUNE_SYSTEM	TUBB8
REACTOME_ADAPTIVE_IMMUNE_SYSTEM	TUBB8B
REACTOME_ADAPTIVE_IMMUNE_SYSTEM	TYROBP
REACTOME_ADAPTIVE_IMMUNE_SYSTEM	UBA1
REACTOME_ADAPTIVE_IMMUNE_SYSTEM	UBA3
REACTOME_ADAPTIVE_IMMUNE_SYSTEM	UBA5
REACTOME_ADAPTIVE_IMMUNE_SYSTEM	UBA52
REACTOME_ADAPTIVE_IMMUNE_SYSTEM	UBA6
REACTOME_ADAPTIVE_IMMUNE_SYSTEM	UBA7
REACTOME_ADAPTIVE_IMMUNE_SYSTEM	UBAC1
REACTOME_ADAPTIVE_IMMUNE_SYSTEM	UBB
REACTOME_ADAPTIVE_IMMUNE_SYSTEM	UBC
REACTOME_ADAPTIVE_IMMUNE_SYSTEM	UBE2A
REACTOME_ADAPTIVE_IMMUNE_SYSTEM	UBE2B
REACTOME_ADAPTIVE_IMMUNE_SYSTEM	UBE2C
REACTOME_ADAPTIVE_IMMUNE_SYSTEM	UBE2D1
REACTOME_ADAPTIVE_IMMUNE_SYSTEM	UBE2D2
REACTOME_ADAPTIVE_IMMUNE_SYSTEM	UBE2D3
REACTOME_ADAPTIVE_IMMUNE_SYSTEM	UBE2D4
REACTOME_ADAPTIVE_IMMUNE_SYSTEM	UBE2E1
REACTOME_ADAPTIVE_IMMUNE_SYSTEM	UBE2E2
REACTOME_ADAPTIVE_IMMUNE_SYSTEM	UBE2E3
REACTOME_ADAPTIVE_IMMUNE_SYSTEM	UBE2F
REACTOME_ADAPTIVE_IMMUNE_SYSTEM	UBE2G1
REACTOME_ADAPTIVE_IMMUNE_SYSTEM	UBE2G2
REACTOME_ADAPTIVE_IMMUNE_SYSTEM	UBE2H
REACTOME_ADAPTIVE_IMMUNE_SYSTEM	UBE2J1
REACTOME_ADAPTIVE_IMMUNE_SYSTEM	UBE2J2
REACTOME_ADAPTIVE_IMMUNE_SYSTEM	UBE2K
REACTOME_ADAPTIVE_IMMUNE_SYSTEM	UBE2L3
REACTOME_ADAPTIVE_IMMUNE_SYSTEM	UBE2L6
REACTOME_ADAPTIVE_IMMUNE_SYSTEM	UBE2M
REACTOME_ADAPTIVE_IMMUNE_SYSTEM	UBE2N
REACTOME_ADAPTIVE_IMMUNE_SYSTEM	UBE2O
REACTOME_ADAPTIVE_IMMUNE_SYSTEM	UBE2Q1
REACTOME_ADAPTIVE_IMMUNE_SYSTEM	UBE2Q2
REACTOME_ADAPTIVE_IMMUNE_SYSTEM	UBE2R2
REACTOME_ADAPTIVE_IMMUNE_SYSTEM	UBE2S
REACTOME_ADAPTIVE_IMMUNE_SYSTEM	UBE2U
REACTOME_ADAPTIVE_IMMUNE_SYSTEM	UBE2V1
REACTOME_ADAPTIVE_IMMUNE_SYSTEM	UBE2V2
REACTOME_ADAPTIVE_IMMUNE_SYSTEM	UBE2W
REACTOME_ADAPTIVE_IMMUNE_SYSTEM	UBE2Z
REACTOME_ADAPTIVE_IMMUNE_SYSTEM	UBE3A
REACTOME_ADAPTIVE_IMMUNE_SYSTEM	UBE3B
REACTOME_ADAPTIVE_IMMUNE_SYSTEM	UBE3C
REACTOME_ADAPTIVE_IMMUNE_SYSTEM	UBE3D
REACTOME_ADAPTIVE_IMMUNE_SYSTEM	UBE4A
REACTOME_ADAPTIVE_IMMUNE_SYSTEM	UBOX5
REACTOME_ADAPTIVE_IMMUNE_SYSTEM	UBR1
REACTOME_ADAPTIVE_IMMUNE_SYSTEM	UBR2
REACTOME_ADAPTIVE_IMMUNE_SYSTEM	UBR4
REACTOME_ADAPTIVE_IMMUNE_SYSTEM	UFL1
REACTOME_ADAPTIVE_IMMUNE_SYSTEM	ULBP1
REACTOME_ADAPTIVE_IMMUNE_SYSTEM	ULBP3
REACTOME_ADAPTIVE_IMMUNE_SYSTEM	UNKL
REACTOME_ADAPTIVE_IMMUNE_SYSTEM	VAMP3
REACTOME_ADAPTIVE_IMMUNE_SYSTEM	VAMP8
REACTOME_ADAPTIVE_IMMUNE_SYSTEM	VASP
REACTOME_ADAPTIVE_IMMUNE_SYSTEM	VAV1
REACTOME_ADAPTIVE_IMMUNE_SYSTEM	VCAM1
REACTOME_ADAPTIVE_IMMUNE_SYSTEM	VHL
REACTOME_ADAPTIVE_IMMUNE_SYSTEM	WAS
REACTOME_ADAPTIVE_IMMUNE_SYSTEM	WSB1
REACTOME_ADAPTIVE_IMMUNE_SYSTEM	WWP1
REACTOME_ADAPTIVE_IMMUNE_SYSTEM	XDH
REACTOME_ADAPTIVE_IMMUNE_SYSTEM	YES1
REACTOME_ADAPTIVE_IMMUNE_SYSTEM	YWHAB
REACTOME_ADAPTIVE_IMMUNE_SYSTEM	YWHAZ
REACTOME_ADAPTIVE_IMMUNE_SYSTEM	ZAP70
REACTOME_ADAPTIVE_IMMUNE_SYSTEM	ZBTB16
REACTOME_ADAPTIVE_IMMUNE_SYSTEM	ZNRF1
REACTOME_ADAPTIVE_IMMUNE_SYSTEM	ZNRF2
