# Supplementary material for: Development and evaluation of an ovarian cancer prognostic model based on adaptive immune-related genes
Source: Medicine (Baltimore). 2025 Apr 4;104(14):e42030. doi: 10.1097/MD.0000000000042030 (PMC11977725; doi:10.1097/MD.0000000000042030)
Supplement: Supplementary file 2 [file medi-104-e42030-s002.xlsx]

## Sheet: Sheet1
Table S2. AIRGs associated with prognosis in the TCGA-OV cohort
Gene	HR	Lower95	Upper95	p
AKT1	0.822254	0.676136	0.99995	0.0499417
ANAPC11	0.831645	0.692229	0.999141	0.0489366
AP1S2	0.719487	0.607521	0.852089	0.000136388
AP2A1	1.31097	1.02156	1.68238	0.0333724
ASB2	0.551699	0.377207	0.806909	0.00216991
ASB7	0.712489	0.520201	0.975853	0.0346634
ASB8	0.654834	0.459151	0.933915	0.0194167
BTLA	0.37395	0.213108	0.656189	0.000607124
BTN3A1	0.823927	0.696095	0.975234	0.0243537
BTN3A2	0.847962	0.733649	0.980088	0.025602
BTN3A3	0.785905	0.671624	0.919633	0.0026562
CALM1	0.713622	0.571944	0.890396	0.00280749
CD19	0.716722	0.537473	0.955751	0.0233188
CD247	0.739466	0.547618	0.998524	0.048884
CD274	0.683129	0.504591	0.924839	0.0136824
CD300LB	1.85502	1.02565	3.35505	0.0409788
CD3D	0.843635	0.746624	0.953251	0.00636943
CD3E	0.859453	0.761856	0.969553	0.0137889
CD3G	0.640578	0.483219	0.84918	0.00195741
CD40LG	0.414786	0.254557	0.67587	0.000411472
CD79A	0.883395	0.806723	0.967353	0.00743991
CD96	0.736666	0.560379	0.968409	0.0285249
CLTA	0.787583	0.622926	0.995763	0.0459944
CTLA4	0.691366	0.502436	0.95134	0.0234352
CTSC	0.819909	0.682561	0.984895	0.0337809
DCTN1	1.27086	1.01322	1.59401	0.0381178
DCTN3	0.732833	0.580145	0.925706	0.00911873
EVL	0.727608	0.587755	0.900738	0.00350159
FBXL18	1.34444	1.03248	1.75065	0.0279998
FBXL20	1.45523	1.07149	1.97641	0.0163038
FBXO22	0.635866	0.450252	0.897999	0.0101451
FBXO27	1.16478	1.02627	1.32198	0.018205
FBXO4	0.721359	0.582563	0.893223	0.002739
FBXO9	0.729489	0.567906	0.937046	0.0135511
HLA-A	0.884749	0.78452	0.997784	0.0459208
HLA-DOB	0.656641	0.539665	0.798972	2.64504e-05
HLA-F	0.855725	0.759932	0.963594	0.0101051
HSPA5	0.784857	0.62257	0.989447	0.0403914
ICOS	0.606674	0.42399	0.86807	0.00625816
IGHM	0.949883	0.903936	0.998164	0.0420919
IGHV3-7	0.948246	0.900164	0.998896	0.0453309
IGKV1-39	0.907851	0.827657	0.995815	0.0404766
IGKV1D-39	0.889784	0.802757	0.986246	0.0261692
IGKV2-28	0.884812	0.789042	0.992206	0.0362751
IGKV2D-30	0.794326	0.638798	0.98772	0.0383492
IGKV3-15	0.951088	0.907331	0.996954	0.0368969
IGKV4-1	0.951704	0.914506	0.990415	0.0149564
IGLC2	0.942598	0.904551	0.982245	0.0049207
IGLC3	0.946221	0.906953	0.987189	0.0105823
IGLV1-47	0.951542	0.906478	0.998847	0.0447945
ITK	0.528202	0.310506	0.898524	0.0185369
KIF18A	0.782625	0.633572	0.966745	0.0229836
KLC1	0.672685	0.455164	0.994159	0.0466617
KLRB1	0.694124	0.520819	0.925096	0.012731
LAT	0.143088	0.0235926	0.867823	0.0345055
LCK	0.786669	0.643847	0.961172	0.0189058
LILRA2	1.73721	1.25408	2.40646	0.000894796
MADCAM1	0.490731	0.245995	0.97895	0.0433477
MALT1	0.713849	0.548909	0.928353	0.0119187
MICB	0.854901	0.753898	0.969436	0.0145309
MKRN1	0.72171	0.531004	0.980906	0.037242
PIANP	1.10741	1.00419	1.22123	0.0409749
PIK3CD	1.20481	1.00957	1.4378	0.0388689
PPL	1.19984	1.05313	1.36699	0.00618341
PPP2R5C	0.736281	0.552172	0.981777	0.0370485
PPP3CA	1.33694	1.07899	1.65655	0.00792858
PRKN	2.07481	1.07424	4.00733	0.0297657
PSMA1	0.77712	0.617073	0.978677	0.0321011
PSMA2	0.165065	0.036199	0.752689	0.0199679
PSMA4	0.755824	0.601696	0.949433	0.0161316
PSMA5	0.748889	0.591123	0.948762	0.016587
PSMB8	0.890972	0.794341	0.999358	0.0487317
PSMB9	0.891305	0.811808	0.978587	0.0157755
PSMC1	0.667686	0.498114	0.894985	0.00688906
PSMC3	0.77074	0.596848	0.995297	0.0459229
PSMD10	0.752046	0.585634	0.965747	0.0255424
PSMD12	0.745914	0.576702	0.964774	0.0255389
PSMD6	0.687645	0.494619	0.955998	0.0259042
PSME2	0.847332	0.718006	0.999951	0.0499324
RAP1A	0.708898	0.524065	0.958918	0.0256064
RNF144B	0.828177	0.734998	0.93317	0.00196321
SEC22B	0.642752	0.463695	0.890954	0.0079778
SEC61A2	0.788941	0.641422	0.970387	0.0247946
SELL	0.818356	0.710314	0.942832	0.00552309
SEM1	0.775601	0.6224	0.966513	0.0236156
SH2D1A	0.601308	0.403604	0.895857	0.0123976
SH3KBP1	0.709349	0.580248	0.867174	0.000806969
SKP2	0.73983	0.583612	0.937863	0.0127716
SLAMF6	0.760562	0.612188	0.944896	0.0134412
SLAMF7	0.810398	0.702534	0.934821	0.00391608
SOS1	0.773926	0.623692	0.96035	0.0199451
TAB2	1.27265	1.01631	1.59365	0.0356457
TAP1	0.866801	0.783317	0.959182	0.00566601
TAPBP	0.838878	0.711998	0.98837	0.035748
TRAV29DV5	0.617077	0.394117	0.96617	0.034823
TRAV8-4	0.561634	0.338046	0.933106	0.0259293
TRBV7-9	0.730868	0.586278	0.911117	0.00531008
TREML4	34.0977	1.22901	946.011	0.0373803
TRIM69	0.782874	0.623928	0.982312	0.0345071
TUBA8	0.339084	0.140588	0.817835	0.016056
TUBB8	0.396608	0.191063	0.82328	0.0130716
UBB	0.903429	0.826534	0.987479	0.0252479
UBE2J1	0.6788	0.535845	0.859892	0.0013226
UBE2L3	0.739406	0.573069	0.954023	0.0202351
UBE2Q1	0.670059	0.468456	0.958424	0.0283436
UBE2Q2	0.733401	0.591849	0.908808	0.00459794
VASP	1.29281	1.01603	1.64501	0.0366804
YES1	0.780624	0.617319	0.987129	0.0386266
ZAP70	0.69789	0.506572	0.961464	0.0277811
